# Supplementary material for: Efficacy of Paclitaxel plus TS1 against previously treated EGFR mutated non-small cell lung cancer
Source: PeerJ. 2019 Sep 24;7:e7767. doi: 10.7717/peerj.7767 (PMC6764356; doi:10.7717/peerj.7767)
Supplement: Supplemental Information 1 [file peerj-07-7767-s001.xlsx]

## Sheet: sheet 1 raw data
age	sex	PS	previous line	cycle number	response	PFS (months)	line after TTS1	survival
59	F	3	3	2	PD (dead)	1.03	0	dead
57	F	1	5	6	PD	1.77	2	dead
53	F	1	6	4	PD (LN)	2.4	2	dead
54	F	2	8	4	PD (lung)	1.8	1	lost
77	F	2	4	4	PD	1.9	3	dead
57	F	1	6	6	SD	>3.37	0	lost
73	F	2	7	6	SD	10.87	1	dead
68	F	1	7	7	SD	3.7	2	dead
59	F	2	5	4	SD	>2.43	1	dead
59	F	2	5	6	SD (MR)	5.47	1	lost
74	F	1	10	14	PR	8.17	4	dead
56	F	1	5	6	PR (LN); lung SD	4	3	alive
66	F	0	6	12	PR	8.6	1	dead
81	M	2	4	2 (weak stop)	UE	6.23	2	dead
66	M	1	2	4	PD (brain)	2.2	1	dead
84	M	3	2	3	PD (neck LN)	1.27	0	dead
48	M	1	5	6	SD	3.93	1	dead
47	M	3	4	2	PD (brain)	1.17	2	alive
54	M	1	4	4	PD (adrenal gland new meta)	2.53	4	dead
48	M	2	5	8	SD	5.77	1	dead
51	M	1	5	4	PD (lung meta)	1.77	1	dead
67	M	1	5	6	SD	5.2	3	dead
39	M	1	8	9	SD (MR)	10.93	2	lost
61	M	1	5	5	SD	5.83	0	dead
68	M	1	4	12	PR(20160204)	4.6	0	lost
80	M	1	8	10	PR	7.63	2	dead
64	M	1	8	8	PR	4.87	2	dead
75	M	1	5	7	PR	3.57	3	dead
